# Supplementary material for: Transethosomal Gel for the Topical Delivery of Celecoxib: Formulation and Estimation of Skin Cancer Progression
Source: Pharmaceutics. 2022 Dec 21;15(1):22. doi: 10.3390/pharmaceutics15010022 (PMC9864437; doi:10.3390/pharmaceutics15010022)
Supplement: Supplementary file 1 [file pharmaceutics-15-00022-s001.zip]

Archive with 1 entries (1 files):
- pharmaceutics-2062337-supplementary.pdf
